# Supplementary material for: Association between Alcohol Intake and Prostate Cancer Mortality and Survival
Source: Nutrients. 2023 Feb 12;15(4):925. doi: 10.3390/nu15040925 (PMC9965886; doi:10.3390/nu15040925)
Supplement: Supplementary file 1 [file nutrients-15-00925-s001.zip]

Archive with 1 entries (1 files):
- nutrients-2164511-supplementary.pdf
